# Supplementary material for: Dual (pH- and ROS-) Responsive Antibacterial MXene-Based Nanocarrier for Drug Delivery
Source: Int J Mol Sci. 2022 Nov 29;23(23):14925. doi: 10.3390/ijms232314925 (PMC9739462; doi:10.3390/ijms232314925)
Supplement: Supplementary file 1 [file ijms-23-14925-s001.zip]

Archive with 1 entries (1 files):
- ijms-2008852-supplementary.pdf
